# Supplementary material for: Enterolith Treated with a Combination of Double-Balloon Endoscopy and Cola Dissolution Therapy
Source: Medicina (Kaunas). 2023 Mar 15;59(3):573. doi: 10.3390/medicina59030573 (PMC10051240; doi:10.3390/medicina59030573)
Supplement: Supplementary file 1 [file medicina-59-00573-s001.zip]

Archive with 1 entries (1 files):
- medicina-2220351-supplementary.mp4
